# Supplementary material for: The gut metabolite indole-3-propionic acid activates ERK1 to restore social function and hippocampal inhibitory synaptic transmission in a 16p11.2 microdeletion mouse model
Source: Microbiome. 2024 Mar 28;12:66. doi: 10.1186/s40168-024-01755-7 (PMC10976717; doi:10.1186/s40168-024-01755-7)
Supplement: Supplementary file 3 — Additional file 2: Table S1. Statistical methods and values of all the results. [file 40168_2024_1755_MOESM2_ESM.xls]

## Sheet: Sheet1
Table S1-Statistical methods and values of all the results
Data		Groups and sample size	n define as	Statistical test	Test value	p value	summary
Figure 1D	Chao indexes	WT: n = 7 ; 16p11.2+/-: n = 9	mouse	Two-tailed unpaired student’s t test	t = 7.868, df = 14	p < 0.0001	****
Figure 1E	Shannon indexes				t = 4.493, df = 14	p = 0.0005	***
Figure 1J	fldH	WT: n = 8 ; 16p11.2+/-: n = 8	mouse	Two-tailed unpaired student’s t test	t = 2.365, df = 14	p = 0.0330	*
	fldB				t = 2.225, df = 14	p = 0.0430	*
	fldC				t = 1.274, df = 14	p = 0.2236	n.s.
	acdA				t = 2.264, df = 14	p = 0.0400	*
Figure 1K	The levels of C. sporogenes	WT: n = 15 ; 16p11.2+/-: n = 11	mouse	Two-tailed unpaired student’s t test	t = 2.681, df = 24	p = 0.0131	*
Figure 1L	The levels of IPA in feces	WT: n = 6 ; 16p11.2+/-: n = 6	mouse	Two-tailed unpaired student’s t test	t = 2.511, df = 10	p = 0.0308	*
Figure 1M	The levels of IPA in serum	WT: n = 9 ; 16p11.2+/-: n = 9	mouse	Two-tailed unpaired student’s t test	t = 2.858, df = 16	p = 0.0114	*
Data		Groups and sample size	n define as	Statistical test	Test value	p value	summary
Figure 2B	TCT-sociability	WT: n = 10 ; 16p11.2+/-: n = 9	mouse	Two-way ANOVA with Holm-Sidak post hoc analysis	F (1, 34) = 0.007492	p = 0.9315
	WT: E vs S1				t = 6.395	p < 0.0001	****
	16p11.2+/-: E vs S1				t = 5.948	p < 0.0001	****
Figure 2D	TCT-social novelty	WT: n = 10 ; 16p11.2+/-: n = 9	mouse	Two-way ANOVA with Holm-Sidak post hoc analysis	F (1, 34) = 1.168	p = 0.2875
	WT:S1 vs S2				t = 2.978	p = 0.0106	*
	16p11.2+/-: S1 vs S2				t = 1.335	p = 0.3449	n.s.
Figure 2E	Social interaction (DSI) test	WT: n = 11 ; 16p11.2+/-: n = 10	mouse	Two-tailed unpaired student’s t test	t=2.381, df=19	p = 0.0279	*
Figure 2G	NOR test-habituation	WT: n = 10 ; 16p11.2+/-: n = 9	mouse	Two-way ANOVA with Holm-Sidak post hoc analysis	F (1, 34) = 0.07149	p = 0.7908
	WT:Obj1 vs Obj2				t = 0.8741	p = 0.6257	n.s.
	16p11.2+/-: Obj1 vs Obj2				t = 0.4607	p = 0.8761	n.s.
Figure 2I	NOR test-recognition	WT: n = 10 ; 16p11.2+/-: n = 9	mouse	Two-way ANOVA with Holm-Sidak post hoc analysis	F (1, 34) = 1.820	p = 0.1863
	WT: Obj1 vs Nov				t = 3.041	p = 0.009	**
	16p11.2+/-: Obj1 vs Nov				t = 1.025	p = 0.5274	n.s.
Data		Groups and sample size	n define as	Statistical test	Test value	p value	summary
Figure 3B	Density of c-Fos+ neurons	WT: n = 6 ; 16p11.2+/-: n = 5		Two-tailed unpaired student’s t test	t = 3.031, df = 9	p = 0.0142	*
Figure 3D	sIPSCs frequency	WT: n = 914 events from 9 cells of 3 mice ; 16p11.2+/-: n = 556events from 6 cells of 5 mice	events	Kolmogorov-Smirnov test	z = 1.388	p = 0.042	*
Figure 3E	sIPSCs amplitude				z = 1.867	p = 0.002	**
Figure 3G	Density of VGLUT1 puncta	WT: n = 33 cells from 3 mice ; 16p11.2+/-: n = 31 cells from 3 mice	cells	Two-tailed unpaired student’s t test	t = 0.5830, df = 62	p = 0.5620	n.s.
Figure 3I	Density of GAD65/67 puncta	WT: n = 20 cells from 3 mice ; 16p11.2+/-: n = 22 cells from 3 mice	cells	Two-tailed unpaired student’s t test	t = 2.333, df = 40	p = 0.0248	*
Figure 3J	The level of glutamate hippocampus	WT: n = 7 ; 16p11.2+/-: n = 6	mouse	Two-tailed unpaired student’s t test	t = 0.5447, df = 11	p = 0.5968	n.s.
Figure 3K	The level of GABA in hippocampus	WT: n = 8 ; 16p11.2+/-: n = 7	mouse	Two-tailed unpaired student’s t test	t = 3.130, df = 13	p = 0.0080	**
Data		Groups and sample size	n define as	Statistical test	Test value	p value	summary
Figure 4C	TCT-social novelty	WT+Vehicle: n = 20; WT+IPA: n = 20; 16p11.2+/-+Vehicle: n =18; 16p11.2+/-+IPA: n = 18	mouse	Two-way ANOVA with Holm-Sidak post hoc analysis	F (3, 144) = 2.478	p = 0.0637
	WT+Vehicle: S1 vs S2				t = 3.315	p = 0.0046	**
	WT+IPA: S1 vs S2				t = 4.620	p < 0.0001	****
	16p11.2+/-+Vehicle: S1 vs S2				t = 0.767	p = 0.9047	n.s.
	16p11.2+/-+IPA: S1 vs S2				t = 3.546	p = 0.0021	**
Figure 4D	Social interaction (DSI) test	WT+Vehicle: n = 14; WT+IPA: n = 15; 16p11.2+/-+Vehicle: n =14; 16p11.2+/-+IPA: n = 14	mouse	Two-way ANOVA with Holm-Sidak post hoc analysis	F (1, 53) = 9.800	p = 0.0028
	WT+Vehicle vs 16p11.2+/-+Vehicle				t = 2.356	p = 0.0440	*
	16p11.2+/-+Vehicle vs 16p11.2+/-+IPA				t = 3.234	p = 0.0042	**
Figure 3F	NOR test-recognition	WT+Vehicle: n = 20; WT+IPA: n = 20; 16p11.2+/-+Vehicle: n =18; 16p11.2+/-+IPA: n = 18	mouse	Two-way ANOVA with Holm-Sidak post hoc analysis	F (3, 144) = 0.1420	p = 0.9346
	WT+Vehicle: Obj1 vs Nov				t = 3.253	p = 0.0057	**
	WT+IPA: Obj1 vs Nov				t = 2.630	p = 0.0373	*
	16p11.2+/-+Vehicle: Obj1 vs Nov				t = 2.391	p = 0.0705	n.s.
	16p11.2+/-+IPA: Obj1 vs Nov				t = 3.066	p = 0.0103	*
Data		Groups and sample size	n define as	Statistical test	Test value	p value	summary
Figure 5B	Density of c-Fos+ neurons	WT+Vehicle: n = 7; WT+IPA: n = 4; 16p11.2+/-+Vehicle: n =6; 16p11.2+/-+IPA: n =5	mouse	Two-way ANOVA with Holm-Sidak post hoc analysis	F (1, 18) = 5.531	p = 0.0303
	WT+Vehicle vs 16p11.2+/-+Vehicle				t = 3.006	p = 0.0151	*
	16p11.2+/-+Vehicle vs 16p11.2+/-+IPA				t = 2.989	p = 0.0157	*
Figure 5D	sIPSCs frequency	16p11.2+/-+Vehicle: n =1814 events from 9 cells of 5 mice; 16p11.2+/-+IPA: n =3619 events from 11 cells of 4 mice	events	Kolmogorov-Smirnov test	z = 3.032	p < 0.0001	****
Figure 5E	sIPSCs amplitude				z = 3.416	p < 0.0001	****
Figure 5G	Density of GAD65/67 puncta	WT+Vehicle: n = 68 cells from 5 mice; WT+IPA: n = 35 cells from 4 mice; 16p11.2+/-+Vehicle: n = 49 cells from 5 mice; 16p11.2+/-+IPA: n = 52 cells from 5 mice	cells	Two-way ANOVA with Holm-Sidak post hoc analysis	F (1, 200) = 27.12	p < 0.0001
	WT+Vehicle vs 16p11.2+/-+Vehicle				t = 6.392	p < 0.0001	****
	16p11.2+/-+Vehicle vs 16p11.2+/-+IPA				t = 5.085	p < 0.0001	****
Figure 5H	The level of GABA in hippocampus	WT+Vehicle: n = 5; WT+IPA: n = 5; 16p11.2+/-+Vehicle: n = 5; 16p11.2+/-+IPA: n =5	mouse	Two-way ANOVA with Holm-Sidak post hoc analysis	F (1, 16) = 12.41	p = 0.0028
	WT+Vehicle vs 16p11.2+/-+Vehicle				t = 3.639	p = 0.0044	**
	16p11.2+/-+Vehicle vs 16p11.2+/-+IPA				t = 2.755	p = 0.0280	*
Data		Groups and sample size	n define as	Statistical test	Test value	p value	summary
Figure 6D	Mapk3 relative abundance	WT+Vehicle: n = 4; WT+IPA: n = 4; 16p11.2+/-+Vehicle: n = 4; 16p11.2+/-+IPA: n = 4	mouse	Two-way ANOVA with Holm-Sidak post hoc analysis	F (1, 12) = 0.0008830	p = 0.9768
	WT+Vehicle vs 16p11.2+/-+Vehicle				t = 5.229	p = 0.0004	***
	16p11.2+/-+Vehicle vs 16p11.2+/-+IPA				t = 0.8811	p = 0.6347	n.s.
Figure 6F	ERK1 relative fold change	WT+Vehicle: n = 8; WT+IPA: n = 8; 16p11.2+/-+Vehicle: n = 8; 16p11.2+/-+IPA: n = 7	mouse	Two-way ANOVA with Holm-Sidak post hoc analysis	F (1, 27) = 0.8750	p = 0.3579
	WT+Vehicle vs 16p11.2+/-+Vehicle				t = 2.654	p = 0.0262	*
	16p11.2+/-+Vehicle vs 16p11.2+/-+IPA				t = 0.7371	p= 0.7164	n.s.
Figure 6G	ERK2 relative fold change				F (1, 27) = 0.3135	p= 0.5802
	WT+Vehicle vs 16p11.2+/-+Vehicle				t = 1.054	p = 0.5116	n.s.
	16p11.2+/-+Vehicle vs 16p11.2+/-+IPA				t = 0.8834	p = 0.6216	n.s.
Figure 6H	p-ERK1/2 relative fold change				F (1, 27) = 1.700	P=0.2033
	WT+Vehicle vs 16p11.2+/-+Vehicle				t = 0.9831	p = 0.0148	*
	16p11.2+/-+Vehicle vs 16p11.2+/-+IPA				t = 2.779	p = 0.0195	*
Figure 6I	p-ERK1/ERK1 relative fold change				F (1, 27) = 6.725	p = 0.0152
	WT+Vehicle vs 16p11.2+/-+Vehicle				t = 2.814	p = 0.0179	*
	16p11.2+/-+Vehicle vs 16p11.2+/-+IPA				t = 3.993	p = 0.0009	***
Data		Groups and sample size	n define as	Statistical test	Test value	p value	summary
Figure S1A	3-Indolepropionic acid	WT: n = 7 ; 16p11.2+/-: n = 9	mouse	Two-tailed unpaired student’s t test	t = 3.665, df = 14	p = 0.0025	**
Figure S1B	Adenosine				t = 3.521, df = 14	p = 0.0034	**
Figure S1C	Isobutyric acid				t = 2.484, df = 14	p = 0.0262	*
Figure S1D	15-keto Prostaglandin E1				t = 3.696, df = 14	p = 0.0024	**
Figure S1E	sn-Glycerol 3-phosphoethanolamine				t = 3.343, df = 14	p = 0.0048	**
Figure S1F	3-Phenylpropanoic acid				t = 2.897, df = 14	p = 0.0117	*
Figure S1G	ketoisocaproic acid				t = 2.732, df = 14	p = 0.0165	*
Figure S1H	Perseitol				t = 2.891, df = 14	p = 0.0118	*
Figure S1I	D-Mannitol				t = 3.028, df = 14	p = 0.0090	**
Figure S1J	N-Acetyl-L-glutamate				t = 2.432, df = 14	p = 0.0290	*
Figure S1K	Scytalone				t = 2.623, df = 14	p = 0.0201	*
Figure S1L	N-Acetyl-L-Histidine				t = 2.387, df = 14	p = 0.0316	*
Figure S1M	5-hydroperoxy-6,8,11,14-eicosatetraenoicacid				t = 2.384, df = 14	p = 0.0318	*
Figure S1N	Erucic acid				t = 2.412, df = 14	p = 0.0302	*
Figure S1O	3-Hydroxycapric acid				t = 2.478, df = 14	p = 0.0266	*
Figure S1P	N-Oleoylethanolamine				t = 3.759, df = 14	p = 0.0021	**
Figure S1Q	Linoleoyl ethanolamide				t = 3.358, df = 14	p = 0.0047	**
Figure S1R	Vanillin				t = 2.656, df = 14	p = 0.0188	*
Figure S1S	Deoxyadenosine				t = 2.535, df = 14	p = 0.0238	*
Figure S1T	Securinine				t = 2.534, df = 14	p = 0.0238	*
Data		Groups and sample size	n define as	Statistical test	Test value	p value	summary
Figure S2B	Distance traveled	WT: n = 11 ; 16p11.2+/-: n = 10	mouse	Two-tailed unpaired student’s t test	t = 2.183, df = 19	p = 0.0418	*
Figure S2D	Anxiety index	WT: n = 11 ; 16p11.2+/-: n = 10	mouse	Two-tailed unpaired student’s t test	t = 0.1146, df = 19	p = 0.9100	n.s.
Data		Groups and sample size	n define as	Statistical test	Test value	p value	summary
Figure S3A	CA1-density of c-Fos+ cells	WT: n = 5 ; 16p11.2+/-: n = 4	mouse	Two-tailed unpaired student’s t test	t = 2.263, df = 7	p = 0.0580	n.s.
Figure S3B	CA3-density of c-Fos+ cells	WT: n = 5 ; 16p11.2+/-: n = 4	mouse	Two-tailed unpaired student’s t test	t = 0.6184, df = 7	p = 0.5559	n.s.
Figure S3C	mPFC-density of c-Fos+ cells	WT: n = 4 ; 16p11.2+/-: n = 3	mouse	Two-tailed unpaired student’s t test	t = 0.7198, df = 5	p = 0.5039	n.s.
Data		Groups and sample size	n define as	Statistical test	Test value	p value	summary
Figure S4B	sEPSCs frequency	WT: n = 653 events from 9 cells of 5 mice;16p11.2+/-: n = 281 events from 7 cells of 6 mice	events	Kolmogorov-Smirnov test	z = 1.105	p = 0.173	n.s.
Figure S4C	sEPSCs amplitude				z = 0.726	p = 0.668	n.s.
Data		Groups and sample size	n define as	Statistical test	Test value	p value	summary
Figure S5A	TCT-sociability	WT+Vehicle: n = 20; WT+IPA: n = 20; 16p11.2+/-+Vehicle: n =18; 16p11.2+/-+IPA: n = 18	mouse	Two-way ANOVA with Holm-Sidak post hoc analysis	F (3, 144) = 2.262	p = 0.0838
	WT+Vehicle: E vs S1				t = 8.174	p < 0.0001	****
	WT+IPA: E vs S1				t = 5.781	p < 0.0001	****
	16p11.2+/-+Vehicle: E vs S1				t = 8.616	p < 0.0001	****
	16p11.2+/-+IPA: E vs S1				t = 6.000	p < 0.0001	****
Figure S5B	NOR test-habituation	WT+Vehicle: n = 20; WT+IPA: n = 20; 16p11.2+/-+Vehicle: n =18; 16p11.2+/-+IPA: n = 18	mouse	Two-way ANOVA with Holm-Sidak post hoc analysis	F (3, 144) = 0.6623	p = 0.5765
	WT+Vehicle: Obj1 vs Obj2				t = 0.7994	p = 0.8910	n.s.
	WT+IPA: Obj1 vs Obj2				t = 0.6849	p = 0.9347	n.s.
	16p11.2+/-+Vehicle: Obj1 vsObj2				t = 0.3115	p = 0.9964	n.s.
	16p11.2+/-+IPA: Obj1 vs Obj2				t = 0.9007	p = 0.8417	n.s.
Figure S5D	USVs-Phase 1	WT+Vehicle: n = 10 ; WT+IPA: n = 10 ; 16p11.2+/-+Vehicle: n = 8 ;16p11.2+/-+IPA: n = 10	mouse	Two-way ANOVA with Holm-Sidak post hoc analysis	F (1, 34) = 3.718	p = 0.0622
	WT+Vehicle vs 16p11.2+/-+Vehicle				t = 2.355	p = 0.0483	*
	16p11.2+/-+Vehicle vs 16p11.2+/-+IPA				t = 2.350	p = 0.0489	*
Figure S5E	USVs-Phase 2	WT+Vehicle: n = 10 ; WT+IPA: n = 10 ; 16p11.2+/-+Vehicle: n = 8 ;16p11.2+/-+IPA: n = 10	mouse	Two-way ANOVA with Holm-Sidak post hoc analysis	F (1, 34) = 0.1936	p = 0.6628
	WT+Vehicle vs 16p11.2+/-+Vehicle				t = 0.5889	p = 0.8063	n.s.
	16p11.2+/-+Vehicle vs 16p11.2+/-+IPA				t = 0.1393	p = 0.9879	n.s.
Figure S5F	USVs-Phase 3	WT+Vehicle: n = 10 ; WT+IPA: n = 10 ; 16p11.2+/-+Vehicle: n = 8 ;16p11.2+/-+IPA: n = 10	mouse	Two-way ANOVA with Holm-Sidak post hoc analysis	F (1, 34) = 0.1725	p = 0.6805
	WT+Vehicle vs 16p11.2+/-+Vehicle				t = 0.6049	p = 0.7969	n.s.
	16p11.2+/-+Vehicle vs 16p11.2+/-+IPA				t = 1.456	p = 0.2853	n.s.
Data		Groups and sample size	n define as	Statistical test	Test value	p value	summary
Figure S6B	Sholl analysis	WT+Vehicle: n = 5; WT+IPA: n = 12 ; 16p11.2+/-+Vehicle: n = 14; 16p11.2+/-+IPA: n = 7	cells	Two-way ANOVA with Holm-Sidak post hoc analysis	F (123, 1428) = 0.7386	p = 0.9841
Row 1	WT+Vehicle vs 16p11.2+/-+Vehicle				q = 0.4018	p = 0.9920	n.s.
	16p11.2+/-+Vehicle vs 16p11.2+/-+IPA				q = 1.729	p = 0.6125	n.s.
Row 2	WT+Vehicle vs 16p11.2+/-+Vehicle				q = 0.7800	p = 0.9461	n.s.
	16p11.2+/-+Vehicle vs 16p11.2+/-+IPA				q = 0.1330	p = 0.9997	n.s.
Row 3	WT+Vehicle vs 16p11.2+/-+Vehicle				q = 0.4018	p = 0.9920	n.s.
	16p11.2+/-+Vehicle vs 16p11.2+/-+IPA				q = 0.6651	p = 0.9656	n.s.
Row 4	WT+Vehicle vs 16p11.2+/-+Vehicle				q = 0.3309	p = 0.9955	n.s.
	16p11.2+/-+Vehicle vs 16p11.2+/-+IPA				q = 0.5320	p = 0.9819	n.s.
Row 5	WT+Vehicle vs 16p11.2+/-+Vehicle				q = 0.9691	p = 0.9027	n.s.
	16p11.2+/-+Vehicle vs 16p11.2+/-+IPA				q = 2.793	p = 0.1979	n.s.
Row 6	WT+Vehicle vs 16p11.2+/-+Vehicle				q = 0.9218	p = 0.9149	n.s.
	16p11.2+/-+Vehicle vs 16p11.2+/-+IPA				q = 1.995	p = 0.4927	n.s.
Row 7	WT+Vehicle vs 16p11.2+/-+Vehicle				q = 1.418	p = 0.7478	n.s.
	16p11.2+/-+Vehicle vs 16p11.2+/-+IPA				q = 2.128	p = 0.4348	n.s.
Row 8	WT+Vehicle vs 16p11.2+/-+Vehicle				q = 1.324	p = 0.7855	n.s.
	16p11.2+/-+Vehicle vs 16p11.2+/-+IPA				q = 3.192	p = 0.1087	n.s.
Row 9	WT+Vehicle vs 16p11.2+/-+Vehicle				q = 0.6855	p = 0.9625	n.s.
	16p11.2+/-+Vehicle vs 16p11.2+/-+IPA				q = 1.995	p = 0.4927	n.s.
Row 10	WT+Vehicle vs 16p11.2+/-+Vehicle				q = 1.324	p = 0.7855	n.s.
	16p11.2+/-+Vehicle vs 16p11.2+/-+IPA				q = 1.596	p = 0.6719	n.s.
Row 11	WT+Vehicle vs 16p11.2+/-+Vehicle				q = 0.7091	p = 0.9587	n.s.
	16p11.2+/-+Vehicle vs 16p11.2+/-+IPA				q = 1.330	p = 0.7830	n.s.
Row 12	WT+Vehicle vs 16p11.2+/-+Vehicle				q = 1.725	p = 0.6141	n.s.
	16p11.2+/-+Vehicle vs 16p11.2+/-+IPA				q = 1.729	p = 0.6125	n.s.
Row 13	WT+Vehicle vs 16p11.2+/-+Vehicle				q = 1.560	p = 0.6877	n.s.
	16p11.2+/-+Vehicle vs 16p11.2+/-+IPA				q = 0.7981	p = 0.9426	n.s.
Row 14	WT+Vehicle vs 16p11.2+/-+Vehicle				q = 1.891	p = 0.5394	n.s.
	16p11.2+/-+Vehicle vs 16p11.2+/-+IPA				q = 1.596	p = 0.6719	n.s.
Row 15	WT+Vehicle vs 16p11.2+/-+Vehicle				q = 1.064	p = 0.8758	n.s.
	16p11.2+/-+Vehicle vs 16p11.2+/-+IPA				q = 0.6651	p = 0.9656	n.s.
Row 16	WT+Vehicle vs 16p11.2+/-+Vehicle				q = 0.9691	p = 0.9027	n.s.
	16p11.2+/-+Vehicle vs 16p11.2+/-+IPA				q = 0.6651	p = 0.9656	n.s.
Row 17	WT+Vehicle vs 16p11.2+/-+Vehicle				q = 0.1418	p = 0.9996	n.s.
	16p11.2+/-+Vehicle vs 16p11.2+/-+IPA				q = 0.5320	p = 0.9819	n.s.
Row 18	WT+Vehicle vs 16p11.2+/-+Vehicle				q = 0.1182	p = 0.9998	n.s.
	16p11.2+/-+Vehicle vs 16p11.2+/-+IPA				q = 0.1330	p = 0.9997	n.s.
Row 19	WT+Vehicle vs 16p11.2+/-+Vehicle				q = 0.9455	p = 0.9089	n.s.
	16p11.2+/-+Vehicle vs 16p11.2+/-+IPA				q = 0.5320	p = 0.9819	n.s.
Row 20	WT+Vehicle vs 16p11.2+/-+Vehicle				q = 2.033	p = 0.4762	n.s.
	16p11.2+/-+Vehicle vs 16p11.2+/-+IPA				q = 0.5320	p = 0.9819	n.s.
Row 21	WT+Vehicle vs 16p11.2+/-+Vehicle				q = 2.009	p = 0.4866	n.s.
	16p11.2+/-+Vehicle vs 16p11.2+/-+IPA				q = 0.1330	p = 0.9997	n.s.
Row 22	WT+Vehicle vs 16p11.2+/-+Vehicle				q = 1.371	p = 0.7669	n.s.
	16p11.2+/-+Vehicle vs 16p11.2+/-+IPA				q = 0.5320	p = 0.9819	n.s.
Row 23	WT+Vehicle vs 16p11.2+/-+Vehicle				q = 0.9927	p = 0.8963	n.s.
	16p11.2+/-+Vehicle vs 16p11.2+/-+IPA				q = 0.5320	p = 0.9819	n.s.
Row 24	WT+Vehicle vs 16p11.2+/-+Vehicle				q = 0.7327	p = 0.9548	n.s.
	16p11.2+/-+Vehicle vs 16p11.2+/-+IPA				q = 0.3990	p = 0.9922	n.s.
Row 25	WT+Vehicle vs 16p11.2+/-+Vehicle				q = 0.1418	p = 0.9996	n.s.
	16p11.2+/-+Vehicle vs 16p11.2+/-+IPA				q = 0.7981	p = 0.9426	n.s.
Row 26	WT+Vehicle vs 16p11.2+/-+Vehicle				q = 0.4018	p = 0.9920	n.s.
	16p11.2+/-+Vehicle vs 16p11.2+/-+IPA				q = 0.3990	p = 0.9922	n.s.
Row 27	WT+Vehicle vs 16p11.2+/-+Vehicle				q = 0.4255	p = 0.9905	n.s.
	16p11.2+/-+Vehicle vs 16p11.2+/-+IPA				q = 1.064	p = 0.8756	n.s.
Row 28	WT+Vehicle vs 16p11.2+/-+Vehicle				q = 0.7091	p = 0.9587	n.s.
	16p11.2+/-+Vehicle vs 16p11.2+/-+IPA				q = 1.330	p = 0.7830	n.s.
Row 29	WT+Vehicle vs 16p11.2+/-+Vehicle				q = 0.02364	p > 0.9999	n.s.
	16p11.2+/-+Vehicle vs 16p11.2+/-+IPA				q = 0.9311	p = 0.9126	n.s.
Row 30	WT+Vehicle vs 16p11.2+/-+Vehicle				q = 0.5436	p = 0.9807	n.s.
	16p11.2+/-+Vehicle vs 16p11.2+/-+IPA				q = 0.3990	p = 0.9922	n.s.
Row 31	WT+Vehicle vs 16p11.2+/-+Vehicle				q = 0.3782	p = 0.9933	n.s.
	16p11.2+/-+Vehicle vs 16p11.2+/-+IPA				q = 0.7981	p = 0.9426	n.s.
Row 32	WT+Vehicle vs 16p11.2+/-+Vehicle				q = 0.5673	p = 0.9782	n.s.
	16p11.2+/-+Vehicle vs 16p11.2+/-+IPA				q = 0.5320	p = 0.9819	n.s.
Row 33	WT+Vehicle vs 16p11.2+/-+Vehicle				q = 0.4491	p = 0.9889	n.s.
	16p11.2+/-+Vehicle vs 16p11.2+/-+IPA				q = 1.995	p = 0.4927	n.s.
Row 34	WT+Vehicle vs 16p11.2+/-+Vehicle				q = 0.7327	p = 0.9548	n.s.
	16p11.2+/-+Vehicle vs 16p11.2+/-+IPA				q = 1.729	p = 0.6125	n.s.
Row 35	WT+Vehicle vs 16p11.2+/-+Vehicle				q = 0.9455	p = 0.9089	n.s.
	16p11.2+/-+Vehicle vs 16p11.2+/-+IPA				q = 2.660	p = 0.2366	n.s.
Row 36	WT+Vehicle vs 16p11.2+/-+Vehicle				q = 0.9927	p = 0.8963	n.s.
	16p11.2+/-+Vehicle vs 16p11.2+/-+IPA				q = 1.862	p = 0.5524	n.s.
Row 37	WT+Vehicle vs 16p11.2+/-+Vehicle				q = 0.4018	p = 0.9920	n.s.
	16p11.2+/-+Vehicle vs 16p11.2+/-+IPA				q = 1.197	p = 0.8322	n.s.
Row 38	WT+Vehicle vs 16p11.2+/-+Vehicle				q = 2.198	p = 0.4053	n.s.
	16p11.2+/-+Vehicle vs 16p11.2+/-+IPA				q = 1.197	p = 0.8322	n.s.
Row 39	WT+Vehicle vs 16p11.2+/-+Vehicle				q = 3.144	p = 0.1175	n.s.
	16p11.2+/-+Vehicle vs 16p11.2+/-+IPA				q = 0.9311	p = 0.9126	n.s.
Row 40	WT+Vehicle vs 16p11.2+/-+Vehicle				q = 1.607	p = 0.6669	n.s.
	16p11.2+/-+Vehicle vs 16p11.2+/-+IPA				q = 0.7981	p = 0.9426	n.s.
Row 41	WT+Vehicle vs 16p11.2+/-+Vehicle				q = 0.8509	p = 0.9315	n.s.
	16p11.2+/-+Vehicle vs 16p11.2+/-+IPA				q = 0.7981	p = 0.9426	n.s.
Row 42	WT+Vehicle vs 16p11.2+/-+Vehicle				q = 0.5200	p = 0.9830	n.s.
	16p11.2+/-+Vehicle vs 16p11.2+/-+IPA				q = 0.5320	p = 0.9819	n.s.
Figure S6D	The number of dendritic spines	WT+Vehicle: n = 10 ; WT+IPA: n = 11 ; 16p11.2+/-+Vehicle: n = 14; 16p11.2+/-+IPA: n = 8	cells	Two-way ANOVA with Holm-Sidak post hoc analysis	F (1, 39) = 1.210	p = 0.2781
	WT+Vehicle vs 16p11.2+/-+Vehicle				t = 1.557	p = 0.2389	n.s.
	16p11.2+/-+Vehicle vs 16p11.2+/-+IPA				t = 0.2416	p = 0.9640	n.s.
Data		Groups and sample size	n define as	Statistical test	Test value	p value	summary
Figure S7B	Golgi staining	n = 8 per group	slices	Two-way ANOVA with Holm-Sidak post hoc analysis	F (1, 28) = 0.003310	p = 0.9545
	WT+Vehicle vs 16p11.2+/-+Vehicle				t = 0.4083	p = 0.9015	n.s.
	16p11.2+/-+Vehicle vs 16p11.2+/-+IPA				t = 1.361	p = 0.3348	n.s.
