# Supplementary material for: The gut metabolite indole-3-propionic acid activates ERK1 to restore social function and hippocampal inhibitory synaptic transmission in a 16p11.2 microdeletion mouse model
Source: Microbiome. 2024 Mar 28;12:66. doi: 10.1186/s40168-024-01755-7 (PMC10976717; doi:10.1186/s40168-024-01755-7)
Supplement: Supplementary file 4 — Additional file 3: Table S2. Significantly differentially expressed genes. [file 40168_2024_1755_MOESM3_ESM.xlsx]

## Sheet: WT VS 16p11.2 del
Significantly differentially expressed genes in in hippocampus of 16p11.2+/- mice
gene_name
Tbc1d10b
Ypel3
Cdipt
Coro1a
Sez6l2
Maz
Taok2
Kctd13
Cd2bp2
Aldoa
Asphd1
a
Ppp4c
Mapk3
Tyr
Ino80e
Bola2
Prg4
Hirip3
Fn1
Hif3a
Fam57b
Gm21887
Egr2
Mertk
Junb
Podxl
Slc6a13
Bglap3
Egr4
Gm9625
Lsm4
Fos
Gm8730
Lama1
Aldh1a2
Dusp1
Lonrf3
Nr4a3
Lgr6
Mvp
Clic5
Plin4
Thbd
Vwf
Sorbs1
Pcdhb2
Coro1b
Hspa12b
Kif22
Fkbp5
Sphk1
Galnt15
Dsc3
Ctgf
Grb7
Zbtb16
Smad3
Slx1b
Map3k6
Sema6a
Gm29216
Prss8
Slc16a1
Amd2
Cacng7
Erdr1
Sox18
Plp1
Gm10167
Ugt8a
Efna1
Ccdc141
Cdh1
Lhx3
Wdfy1
Gadd45b
Pcdha11
Erbb3
Vtn
Cds1
Gm14418
Gjc2
Usp39
Hcar1
Tmem181b-ps
Unc13c
Asgr1
Rffl
Gjb6
Gm15440
Sbk1
Spp1
Wfikkn2
Midn
Nrep
Tagap
Hlf
Krt9
Rasl11a
mt-Nd3
Mrc2
Pecam1
Arl4d
Adamtsl3
Eln
Npas4
mt-Nd5
Gm38285
Pter
Insc
Tecrl
H2-Q1
Gm10925
Gm18666
A530013C23Rik
Ccnd2
Crispld2
Ankrd29
AW495222
Ranbp3l
1700056N10Rik
Hspa1b
Enpp6
Fam19a1
Ttll6
Arid5a
Dynlt1b
Slc6a12
Klhl4
Dusp6
Pcdhga9
Gna12
Gm5900
Atp10a
Aff1
Ly6c1
C1ql3
Gnas
Myh11
Myo5c
Per1
Tubb4a
Tshz3
Slc22a6
Got1l1
Mgp
Myl9
Arrdc3
Lsm11
Vwc2l
Scara3
Gypc
Uqcrc1
Tbc1d4
Tmem219
Tnfrsf14
Gpr21
mt-Co2
Itih2
Nrxn3
Stk32c
Lpl
Xdh
Scarf2
Sgk1
Gm38340
Mog
Il4ra
Cst6
Gsto1
Fa2h
Fmod
Ptgdr
Rtp1
Gm14296
Shox2
Rin3
mt-Atp6
Ier5l
Arl5b
Cyr61
Capn11
Apold1
Ttyh2
Epas1
Pnpla2
Slc16a11
Stra6
Lhfpl1
Pttg1
Serpinb1a
Slain1
Dcbld2
Ecm2
Ap1m2
Raver2
Nsg1
Gm6123
Prkca
Plxdc1
Ggcx
Nes
Lhx9
Spry4
Nutf2-ps1
Calca
Pnpla7
Igsf10
Slc47a1
Cntnap2
Nell1
Col11a1
Twist1
Dok7
Gm18562
Tmc6
Nav1
Zfp36l2
Hspa8
Man1c1
Sh3gl3
Trim25
Dsel
Tuba4a
Gjb2
Slc13a3
Gab1
Klhdc9
Car4
Klf2
Gm34267
Comt
Gm10805
Gm5776
Parp8
Gm11827
Phldb1
Trabd2b
Slc26a7
Gm7935
Serping1
Gm5819
Dnajb1
Trps1
Fxyd5
Rpl10a-ps1
Acacb
Cldn11
Gm9825
Cyp2j12
Lpin3
Omd
Ttc7
Acp7
Slc6a20a
Olfml2a
Npsr1
Zscan21
Layn
Sox17
Doc2a
Ppp1r14c
Slc6a19
Fzd2
Hsph1
Pstpip2
Tspan2
Pou6f1
Epor
Sox2ot
Cnp
Ppl
Ankib1
4930598N05Rik
D630044L22Rik
Cyp2f2
4833422C13Rik
Tmem37
Tgm2
AI467606
Speer4b
Tnc
Lyplal1
Gm9769
Alpk1
Ftl1-ps1
Paqr8
Usp53
Errfi1
Nr4a1
Col9a2
Unc5cl
Nupr1
Jag1
Uncx
Tuba1a
Myct1
Lamc2
Prrg1
Rpl3-ps2
Slc7a15
mt-Tp
Cemip
Ptgds
Mlph
Sdc4
Snx25
Arhgap36
Rbp4
Frmd7
Prima1
Fam171a1
Pth1r
E130111B04Rik
Magel2
Card14
Map4k4
Slc14a2
Cxcl16
Gm44014
Sox10
Vgf
Gm6685
Colec12
Josd2
Rarb
Opalin
Gm4735
Paqr5
Dmkn
Ppp2ca
Myh7b
Unc5b
Ifngr1
Ubc
Gm26645
Sult1a1
Ston1
Aox4
Rnf207
Fam126a
Kcnc4
Gm14486
Gm6740
Zmat4
Isg15
mt-Cytb
Ppp2r2d
H1f0
Kcnn2
Zfp36
Fam217a
Capg
St3gal1
Rhoj
Epcam
Gm16248
Slc5a11
Lama3
Wdr49
Gm29508
Cnn2
Zc3hav1
Spag17os
6330410L21Rik
Flt4
Prl
Ckap2l
Robo1
Purg
mt-Co3
Gm43182
2410022M11Rik
Gm14287
Lgi3
Hes5
Tmem229a
Tph1
Ddc
Adam33
Pm20d1
Emp3
Csrnp1
Gm21093
BC018473
Cyp1b1
Filip1l
Kcnk13
Gm36944
Foxc2
Dmgdh
Pls1
Abcc4
Prph
Cdh10
Evi2a
Zfp423
Dusp5
Prok2
Gpr37
Car9
6720427I07Rik
RP23-4P23.1
Clec14a
Mylip
Ccnd1
Snrnp40
Grm2
Dennd3
Fbn1
Tshz2
Arrdc4
Efr3a
Smo
Snrpn
Ccdc154
Hhip
Islr
5031425F14Rik
RP24-286J21.7
Il1rl1
Pcnt
Mcam
Gpr146
Nfe2l3
Spty2d1
Ccdc117
Snhg12
Pbk
Fam107a
Ybx2
Angptl4
Lyve1
Krt2
Moxd1
Sh3bp4
C2
Gsn
Cdkn1a
Stab1
Mag
Pde1c
Atp8b1
Asb1
Foxc1
Gm43088
Slc2a13
Ly6c2
Inpp5d
Aifm3
Gm2225
Mrc1
Anxa2
1700001G11Rik
Stmn4
Gm694
Zfp990
Slc45a3
Zfp986
Pwwp2b
RP23-164P21.3
Rpl3-ps1
mt-Nd4l
Gm12031
Pcdhb1
Cd163
Top3a
Stbd1
Gpr55
Cryab
Tekt5
Map2k6
Ttll7
Notch2
Gm12245
Zdhhc9
P4ha1
Ppargc1b
9430076C15Rik
Nectin3
Thsd4
Nxph3
Gm3591
Tubgcp2
Cfap61
Eno1b
Gm21984
Acsf2
Hmgn2
Hist1h1b
Slc2a1
Aspn
Ndp
Nfkbia
Chst9
Itgb4
Gbp2b
Wdr66
Cyp2j13
Slc4a11
Reck
Card10
Ccp110
Tmem255b
Rasl11b
Epb41l3
mt-Nd4
mt-Nd1
Ankrd33b
mt-Nd2
Rps6kb2
Dr1
4931440J10Rik
2310039H08Rik
Gmeb1
Pde8a
Rem2
Pik3cg
Id3
Siah3
Tmem151a
Pllp
Tomt
