# Supplementary material for: The gut metabolite indole-3-propionic acid activates ERK1 to restore social function and hippocampal inhibitory synaptic transmission in a 16p11.2 microdeletion mouse model
Source: Microbiome. 2024 Mar 28;12:66. doi: 10.1186/s40168-024-01755-7 (PMC10976717; doi:10.1186/s40168-024-01755-7)
Supplement: Supplementary file 5 — Additional file 4: Table S3. PPI results. [file 40168_2024_1755_MOESM4_ESM.xlsx]

## Sheet: all gene degree
SUID	AverageShortestPathLength	BetweennessCentrality	ClosenessCentrality	ClusteringCoefficient	Degree	Eccentricity	IsSingleNode	name	NeighborhoodConnectivity	NumberOfDirectedEdges	NumberOfUndirectedEdges	PartnerOfMultiEdgedNodePairs	Radiality	selected	SelfLoops	shared name	Stress	TopologicalCoefficient
3622	2.06164	0.162575	0.48505	0.147541	62	4	FALSE	Mapk3	16.629	62	0	0	0.848337	FALSE	0	Mapk3	86830	0.0755132
3572	2.14384	0.119306	0.466454	0.170076	59	4	FALSE	Fn1	16.7627	59	0	0	0.836595	FALSE	0	Fn1	65534	0.0817693
3641	2.19863	0.110801	0.454829	0.16431	55	5	FALSE	Cdh1	16.2545	55	0	0	0.828767	FALSE	0	Cdh1	54590	0.0862421
3792	2.23288	0.0699863	0.447853	0.256046	38	5	FALSE	Ccnd1	20.8158	38	0	0	0.823875	FALSE	0	Ccnd1	38722	0.104732
3653	2.32534	0.0408874	0.430044	0.267806	27	4	FALSE	Hspa1b	21.2593	27	0	0	0.810665	FALSE	0	Hspa1b	22794	0.11725
3657	2.33562	0.0583547	0.428152	0.254902	34	5	FALSE	Spp1	20.0588	34	0	0	0.809198	FALSE	0	Spp1	30682	0.113469
3769	2.33562	0.0516123	0.428152	0.222672	39	5	FALSE	Fos	18.7179	39	0	0	0.809198	FALSE	0	Fos	32274	0.108527
3788	2.34589	0.0409198	0.426277	0.246246	37	4	FALSE	Pecam1	19.4595	37	0	0	0.80773	FALSE	0	Pecam1	28474	0.11364
3827	2.35959	0.0301097	0.423803	0.359788	28	4	FALSE	Smad3	23.9643	28	0	0	0.805773	FALSE	0	Smad3	19698	0.138109
3631	2.37329	0.0401267	0.421356	0.343874	23	4	FALSE	Epas1	24.9565	23	0	0	0.803816	FALSE	0	Epas1	23892	0.140205
3636	2.40411	0.0188774	0.415954	0.346667	25	5	FALSE	Nfkbia	24.16	25	0	0	0.799413	FALSE	0	Nfkbia	14128	0.140465
3843	2.44521	0.0178339	0.408964	0.268116	24	5	FALSE	Erbb3	21.5833	24	0	0	0.793542	FALSE	0	Erbb3	11884	0.135482
3624	2.44863	0.016568	0.408392	0.403162	23	5	FALSE	Ctgf	25.2174	23	0	0	0.793053	FALSE	0	Ctgf	11446	0.153499
3648	2.45548	0.00473232	0.407252	0.482213	23	5	FALSE	Jag1	26	23	0	0	0.792074	FALSE	0	Jag1	5140	0.163522
3576	2.4589	0.0288058	0.406685	0.231884	24	5	FALSE	Prkca	19.8333	24	0	0	0.791585	FALSE	0	Prkca	16358	0.127688
3620	2.4589	0.021209	0.406685	0.268775	23	5	FALSE	Flt4	21.087	23	0	0	0.791585	FALSE	0	Flt4	12702	0.133462
3818	2.46575	0.00923333	0.405556	0.492647	17	5	FALSE	Cdkn1a	28.5882	17	0	0	0.790607	FALSE	0	Cdkn1a	8314	0.174319
3599	2.5137	0.0350352	0.39782	0.217391	24	5	FALSE	Hspa8	15.875	24	0	0	0.783757	FALSE	0	Hspa8	18118	0.115268
3696	2.5137	0.0236019	0.39782	0.307971	24	5	FALSE	Vwf	20.125	24	0	0	0.783757	FALSE	0	Vwf	14160	0.137272
3904	2.52055	0.00605112	0.396739	0.590476	15	5	FALSE	Eln	28.4	15	0	0	0.782779	FALSE	0	Eln	5490	0.185621
3845	2.5274	0.0488811	0.395664	0.341991	22	5	FALSE	mt-Nd1	21.2273	22	0	0	0.7818	FALSE	0	mt-Nd1	20332	0.146082
3617	2.53082	0.0552269	0.395129	0.150769	26	5	FALSE	Ubc	13.8846	26	0	0	0.781311	FALSE	0	Ubc	26732	0.105402
3831	2.5411	0.00347378	0.393531	0.527473	14	5	FALSE	Twist1	30.3571	14	0	0	0.779843	FALSE	0	Twist1	3362	0.20936
3775	2.54452	0.0406554	0.393001	0.153846	27	5	FALSE	Pik3cg	14.5185	27	0	0	0.779354	FALSE	0	Pik3cg	19898	0.107769
3829	2.54795	0.0554887	0.392473	0.27	25	5	FALSE	Sox10	18.24	25	0	0	0.778865	FALSE	0	Sox10	30366	0.133529
3848	2.55137	0.00535203	0.391946	0.533333	16	5	FALSE	Nes	27.3125	16	0	0	0.778376	FALSE	0	Nes	4612	0.188362
3628	2.59589	0.017728	0.385224	0.367647	17	5	FALSE	Vtn	23.2941	17	0	0	0.772016	FALSE	0	Vtn	8880	0.168372
3806	2.59932	0.0189325	0.384717	0.266667	16	5	FALSE	Smo	20.875	16	0	0	0.771526	FALSE	0	Smo	10544	0.153241
3640	2.60959	0.0221476	0.383202	0.25641	13	5	FALSE	Anxa2	24.3077	13	0	0	0.770059	FALSE	0	Anxa2	11566	0.180253
3957	2.62329	0.00844346	0.381201	0.357895	20	5	FALSE	Itgb4	21.2	20	0	0	0.768102	FALSE	0	Itgb4	6050	0.161832
4164	2.62671	0.0100728	0.380704	0.291667	16	5	FALSE	Sgk1	21.4375	16	0	0	0.767613	FALSE	0	Sgk1	6348	0.166504
3568	2.63014	0.00853689	0.380208	0.30719	18	5	FALSE	Sdc4	20.8333	18	0	0	0.767123	FALSE	0	Sdc4	6112	0.16276
3822	2.64041	0.0107305	0.378729	0.397436	13	5	FALSE	Cyr61	26.9231	13	0	0	0.765656	FALSE	0	Cyr61	5798	0.207513
3786	2.65753	0.00571934	0.376289	0.392157	18	5	FALSE	Epcam	21.8333	18	0	0	0.763209	FALSE	0	Epcam	3702	0.174667
3613	2.68836	0.0189875	0.371975	0.307692	13	5	FALSE	Tgm2	22.6154	13	0	0	0.758806	FALSE	0	Tgm2	12234	0.188752
3760	2.69178	0.0109026	0.371501	0.227273	12	5	FALSE	Ppp2ca	17.8333	12	0	0	0.758317	FALSE	0	Ppp2ca	5770	0.153623
3995	2.69521	0.0139794	0.371029	0.273684	20	5	FALSE	Junb	15.6	20	0	0	0.757828	FALSE	0	Junb	9140	0.142661
3619	2.7089	0.0063175	0.369153	0.361111	9	5	FALSE	Angptl4	25.4444	9	0	0	0.755871	FALSE	0	Angptl4	3542	0.223197
4502	2.71233	0.00772394	0.368687	0.277778	9	5	FALSE	Serpinb1a	23.6667	9	0	0	0.755382	FALSE	0	Serpinb1a	4312	0.208456
4054	2.71918	0.00785874	0.367758	0.47619	7	5	FALSE	Cnn2	29.5714	7	0	0	0.754403	FALSE	0	Cnn2	4372	0.262755
3803	2.72603	0.00066282	0.366834	0.688889	10	5	FALSE	Ccnd2	30.1	10	0	0	0.753425	FALSE	0	Ccnd2	666	0.257265
3840	2.72603	0.00068705	0.366834	0.6	11	5	FALSE	Notch2	29.1818	11	0	0	0.753425	FALSE	0	Notch2	674	0.243182
4155	2.72603	0.00640215	0.366834	0.360294	17	5	FALSE	Dusp1	18.2941	17	0	0	0.753425	FALSE	0	Dusp1	4780	0.161895
3773	2.73288	0.053121	0.365915	0.141026	13	5	FALSE	Gnas	15.2308	13	0	0	0.752446	FALSE	0	Gnas	27070	0.133929
3894	2.7363	0.0075813	0.365457	0.285714	8	5	FALSE	Gna12	23.25	8	0	0	0.751957	FALSE	0	Gna12	4106	0.204646
3989	2.7363	0.0222939	0.365457	0.252747	14	5	FALSE	Ptges3	15.7857	14	0	0	0.751957	FALSE	0	Ptges3	10742	0.153465
3677	2.73973	0.010381	0.365	0.285714	7	5	FALSE	Rhoj	25.5714	7	0	0	0.751468	FALSE	0	Rhoj	3898	0.238544
3611	2.74658	0.00839107	0.36409	0.218182	11	5	FALSE	Isg15	17.8182	11	0	0	0.750489	FALSE	0	Isg15	5684	0.172906
3708	2.74658	0.0514501	0.36409	0.285714	21	5	FALSE	Coro1a	13.9048	21	0	0	0.750489	FALSE	0	Coro1a	26444	0.135785
3825	2.75342	0.00193975	0.363184	0.535714	8	5	FALSE	Cryab	28.75	8	0	0	0.749511	FALSE	0	Cryab	1720	0.260227
4105	2.76027	0.0352176	0.362283	0.296703	14	5	FALSE	Fkbp5	15.5714	14	0	0	0.748532	FALSE	0	Fkbp5	15792	0.158321
3950	2.77397	0.00199871	0.360494	0.509091	11	5	FALSE	Lama1	23.4545	11	0	0	0.746575	FALSE	0	Lama1	1672	0.219201
4256	2.7774	0.00484921	0.360049	0.424242	12	5	FALSE	Egr2	20.6667	12	0	0	0.746086	FALSE	0	Egr2	3294	0.193146
4409	2.7774	0.0032756	0.360049	0.3	5	5	FALSE	Sphk1	31.6	5	0	0	0.746086	FALSE	0	Sphk1	1984	0.296226
3909	2.78425	0.001401	0.359164	0.5	8	5	FALSE	Klf2	29.75	8	0	0	0.745108	FALSE	0	Klf2	1158	0.272936
4120	2.78425	0.011403	0.359164	0.155556	10	5	FALSE	Inpp5d	16.7	10	0	0	0.745108	FALSE	0	Inpp5d	6032	0.160784
3570	2.7911	0.00849867	0.358282	0.217949	13	5	FALSE	Il4ra	15	13	0	0	0.744129	FALSE	0	Il4ra	5412	0.153846
4679	2.79452	0.0157031	0.357843	0.3	5	5	FALSE	Xdh	28	5	0	0	0.74364	FALSE	0	Xdh	6342	0.2875
3590	2.80137	0.0161763	0.356968	0.321429	8	5	FALSE	Rarb	24.75	8	0	0	0.742661	FALSE	0	Rarb	7128	0.239078
4132	2.80479	0.00277224	0.356532	0.333333	9	5	FALSE	Rps6kb2	21.7778	9	0	0	0.742172	FALSE	0	Rps6kb2	1702	0.216667
3744	2.81164	0.0162541	0.355664	0.320513	13	5	FALSE	Mgp	17.3846	13	0	0	0.741194	FALSE	0	Mgp	9174	0.179223
3706	2.81507	0.0246284	0.355231	0.616667	16	5	FALSE	Ppp4c	17.5625	16	0	0	0.740704	FALSE	0	Ppp4c	14604	0.182943
3947	2.81507	0.00181625	0.355231	0.418182	11	5	FALSE	Foxc2	24.5455	11	0	0	0.740704	FALSE	0	Foxc2	1576	0.228547
3771	2.82877	0.0014602	0.353511	0.321429	8	5	FALSE	Prl	23.875	8	0	0	0.738748	FALSE	0	Prl	1044	0.243622
4370	2.83219	0.00267569	0.353083	0.47619	7	5	FALSE	Gab1	22.4286	7	0	0	0.738258	FALSE	0	Gab1	1372	0.242236
3906	2.83904	0.00129025	0.352232	0.666667	10	5	FALSE	Mcam	28.5	10	0	0	0.73728	FALSE	0	Mcam	1004	0.271429
4508	2.83904	0.00681099	0.352232	0.361111	9	5	FALSE	Tubb4a	18.5556	9	0	0	0.73728	FALSE	0	Tubb4a	2894	0.206173
4151	2.84589	0.00156879	0.351384	0.611111	9	5	FALSE	Hsph1	18.6667	9	0	0	0.736301	FALSE	0	Hsph1	1096	0.212121
3811	2.84932	0.00355392	0.350962	0.5	8	5	FALSE	Dusp6	25.25	8	0	0	0.735812	FALSE	0	Dusp6	2562	0.271505
3955	2.85616	0.00018612	0.35012	0.8	6	5	FALSE	Efna1	34.1667	6	0	0	0.734834	FALSE	0	Efna1	248	0.328526
4061	2.85616	0.0440564	0.35012	0.238095	15	5	FALSE	Myh11	15.1333	15	0	0	0.734834	FALSE	0	Myh11	25428	0.156491
4198	2.85616	0.00461481	0.35012	0.32967	14	5	FALSE	Nr4a1	15.8571	14	0	0	0.734834	FALSE	0	Nr4a1	3020	0.17381
4227	2.86301	0.00247429	0.349282	0.3	5	5	FALSE	Stk32c	24.6	5	0	0	0.733855	FALSE	0	Stk32c	1800	0.268132
3626	2.86644	0.00293721	0.348865	0.464286	8	5	FALSE	Car9	22.75	8	0	0	0.733366	FALSE	0	Car9	2104	0.255618
4264	2.88356	0.00316054	0.346793	0.428571	7	5	FALSE	Dusp5	25.1429	7	0	0	0.73092	FALSE	0	Dusp5	2304	0.282504
3952	2.89041	0.00158682	0.345972	0.607143	8	5	FALSE	Lamc2	21.25	8	0	0	0.729941	FALSE	0	Lamc2	1182	0.230978
4327	2.89041	0.00034672	0.345972	0.466667	6	5	FALSE	Epor	22.8333	6	0	0	0.729941	FALSE	0	Epor	316	0.271825
3579	2.89384	0.0159091	0.345562	0.346154	13	5	FALSE	Fbn1	16.1538	13	0	0	0.729452	FALSE	0	Fbn1	9022	0.17287
3646	2.90068	0.00359115	0.344746	0.238095	7	5	FALSE	Gsn	21.4286	7	0	0	0.728474	FALSE	0	Gsn	2216	0.23756
3897	2.90411	0.00678024	0.34434	0	4	5	FALSE	Coro1b	22.75	4	0	0	0.727984	FALSE	0	Coro1b	3254	0.271875
3875	2.91096	0.00548152	0.343529	0.466667	10	5	FALSE	Lyve1	22.1	10	0	0	0.727006	FALSE	0	Lyve1	3198	0.23913
3928	2.91096	0.00082416	0.343529	0.5	9	5	FALSE	Sox17	24.7778	9	0	0	0.727006	FALSE	0	Sox17	688	0.258102
4135	2.91438	0.00154941	0.343126	0.533333	6	5	FALSE	Creb5	25.5	6	0	0	0.726517	FALSE	0	Creb5	1210	0.296512
3567	2.91781	0.00134213	0.342723	0.3	5	5	FALSE	Adam33	23.8	5	0	0	0.726027	FALSE	0	Adam33	610	0.278571
3596	2.92123	0.0241248	0.342321	0.145455	11	5	FALSE	Aldoa	13.3636	11	0	0	0.725538	FALSE	0	Aldoa	10672	0.159645
3808	2.92808	0.00312026	0.34152	0.358974	13	6	FALSE	Gadd45b	16.6154	13	0	0	0.72456	FALSE	0	Gadd45b	2278	0.214785
4158	2.93493	0.00305231	0.340723	0.571429	7	5	FALSE	Zfp36	24.1429	7	0	0	0.723581	FALSE	0	Zfp36	2822	0.303797
4744	2.93836	0.00123127	0.340326	0.5	4	5	FALSE	Trim25	25.5	4	0	0	0.723092	FALSE	0	Trim25	1068	0.326923
4043	2.94521	0.00526483	0.339535	0.6	11	5	FALSE	Mag	16.6364	11	0	0	0.722113	FALSE	0	Mag	3832	0.195722
4250	2.94863	0.00674562	0.339141	0.133333	6	5	FALSE	Map2k6	18.5	6	0	0	0.721624	FALSE	0	Map2k6	4140	0.225
3722	2.95548	0.00201615	0.338355	0.666667	6	5	FALSE	Hif3a	22.1667	6	0	0	0.720646	FALSE	0	Hif3a	1358	0.270325
3871	2.96233	0.0034216	0.337572	0.388889	9	5	FALSE	Mertk	18	9	0	0	0.719667	FALSE	0	Mertk	3386	0.219512
3926	2.96233	9.79e-05	0.337572	0.666667	4	5	FALSE	Podxl	39.5	4	0	0	0.719667	FALSE	0	Podxl	98	0.454023
3558	2.96918	0.0319727	0.336794	0.0888889	10	5	FALSE	Slc2a1	8.8	10	0	0	0.718689	FALSE	0	Slc2a1	13132	0.128125
3870	2.97603	0.0046261	0.336018	0.4	11	5	FALSE	Cd163	17.0909	11	0	0	0.71771	FALSE	0	Cd163	4194	0.203463
3733	2.99315	0.00276949	0.334096	0.277778	9	5	FALSE	Col11a1	13.5556	9	0	0	0.715264	FALSE	0	Col11a1	1564	0.176901
4083	2.99658	0.00231481	0.333714	0.381818	11	5	FALSE	Fmod	16.8182	11	0	0	0.714775	FALSE	0	Fmod	1284	0.210227
4456	2.99658	0.00018716	0.333714	0.333333	4	5	FALSE	Unc5b	26	4	0	0	0.714775	FALSE	0	Unc5b	176	0.35274
3663	3	9.337e-05	0.333333	0	2	6	FALSE	Ap1m2	39.5	2	0	0	0.714286	FALSE	0	Ap1m2	144	0.557971
3588	3.00342	0.0114479	0.332953	0.0714286	8	6	FALSE	Foxc1	14	8	0	0	0.713796	FALSE	0	Foxc1	5834	0.183219
3814	3.0137	0.00598767	0.331818	0.333333	4	5	FALSE	Pttg1	22	4	0	0	0.712329	FALSE	0	Pttg1	3222	0.309859
4473	3.01712	0.00090324	0.331442	0.333333	4	5	FALSE	Prg4	24.25	4	0	0	0.71184	FALSE	0	Prg4	300	0.32
3551	3.02055	0.0204491	0.331066	0.538012	19	5	FALSE	Asphd1	13.5263	19	0	0	0.71135	FALSE	0	Asphd1	13158	0.221743
4896	3.02055	0.00103928	0.331066	0.5	4	5	FALSE	Stmn4	20.5	4	0	0	0.71135	FALSE	0	Stmn4	706	0.306818
4499	3.0274	0.00606556	0.330317	0.4	5	5	FALSE	Thbd	26.2	5	0	0	0.710372	FALSE	0	Thbd	3172	0.342105
3686	3.03425	0.0127285	0.329571	0.25641	13	5	FALSE	Mrc1	11	13	0	0	0.709393	FALSE	0	Mrc1	8258	0.164336
3833	3.05479	4.127e-05	0.327354	0.9	5	5	FALSE	Hes5	22.6	5	0	0	0.706458	FALSE	0	Hes5	48	0.383051
4144	3.05479	0.0104024	0.327354	0.571429	8	5	FALSE	Dnajb1	13.625	8	0	0	0.706458	FALSE	0	Dnajb1	4618	0.241071
3561	3.06164	0.00987725	0.326622	0.142857	8	5	FALSE	Lpl	13	8	0	0	0.705479	FALSE	0	Lpl	4138	0.171233
4020	3.06164	0.00901439	0.326622	0.551282	13	5	FALSE	Cldn11	12.7692	13	0	0	0.705479	FALSE	0	Cldn11	5602	0.19645
4676	3.06849	0.00028624	0.325893	0.3	5	5	FALSE	Ifngr1	17.2	5	0	0	0.704501	FALSE	0	Ifngr1	242	0.278689
4291	3.07534	0.00054617	0.325167	0.714286	7	5	FALSE	Nr4a3	17.2857	7	0	0	0.703523	FALSE	0	Nr4a3	378	0.283372
4512	3.07877	0.00027698	0.324805	0.666667	4	5	FALSE	Tnc	25.75	4	0	0	0.703033	FALSE	0	Tnc	224	0.378676
3726	3.08219	0.0063463	0.324444	0.4	5	5	FALSE	Aspn	18.2	5	0	0	0.702544	FALSE	0	Aspn	2132	0.264706
3850	3.09247	0.00451297	0.323367	0.0666667	6	6	FALSE	Fzd2	12.8333	6	0	0	0.701076	FALSE	0	Fzd2	2294	0.217262
4032	3.09247	0.00568945	0.323367	0.371795	13	5	FALSE	Gjc2	11.5385	13	0	0	0.701076	FALSE	0	Gjc2	3158	0.195567
4035	3.09247	0.00520882	0.323367	0.688889	10	5	FALSE	Ugt8a	15.6	10	0	0	0.701076	FALSE	0	Ugt8a	3172	0.227941
4506	3.09589	0.00220663	0.323009	0.166667	4	5	FALSE	Myh7b	20	4	0	0	0.700587	FALSE	0	Myh7b	1834	0.304688
3767	3.09932	0.00587869	0.322652	0.133333	6	6	FALSE	Pth1r	10.8333	6	0	0	0.700098	FALSE	0	Pth1r	3086	0.206667
3597	3.10959	0.0049935	0.321586	0.238095	7	5	FALSE	P4ha1	10.2857	7	0	0	0.69863	FALSE	0	P4ha1	2044	0.195055
3972	3.10959	0.00209202	0.321586	0.6	5	5	FALSE	Hspa12b	17	5	0	0	0.69863	FALSE	0	Hspa12b	1292	0.323077
3933	3.11986	0.00178609	0.320527	0	3	6	FALSE	Cdh10	23	3	0	0	0.697162	FALSE	0	Cdh10	1052	0.349206
4468	3.12671	0.00097778	0.319825	0.533333	6	5	FALSE	Sox18	17	6	0	0	0.696184	FALSE	0	Sox18	628	0.271505
3694	3.13014	0.00106634	0.319475	0.166667	4	6	FALSE	St3gal1	18	4	0	0	0.695695	FALSE	0	St3gal1	558	0.282258
3728	3.13014	0.00659042	0.319475	0.25	8	5	FALSE	Col9a2	13.25	8	0	0	0.695695	FALSE	0	Col9a2	3680	0.222458
3880	3.13014	0.00077733	0.319475	0.321429	8	5	FALSE	Ly6c1	15.5	8	0	0	0.695695	FALSE	0	Ly6c1	638	0.232955
3886	3.13014	0.00077733	0.319475	0.321429	8	5	FALSE	Ly6c2	15.5	8	0	0	0.695695	FALSE	0	Ly6c2	638	0.232955
3912	3.13014	0.00370122	0.319475	0.166667	4	6	FALSE	Epb4.1l3	17.75	4	0	0	0.695695	FALSE	0	Epb4.1l3	2462	0.282787
3917	3.13014	0.00243075	0.319475	0.333333	3	6	FALSE	Prss8	25	3	0	0	0.695695	FALSE	0	Prss8	1218	0.425287
3762	3.13356	0.00192489	0.319126	0.238095	7	6	FALSE	Ppp2r2d	12	7	0	0	0.695205	FALSE	0	Ppp2r2d	1244	0.215584
3935	3.13699	0.00232772	0.318777	0.333333	3	6	FALSE	Gjb2	23.6667	3	0	0	0.694716	FALSE	0	Gjb2	1172	0.364583
3942	3.14041	0.00036902	0.31843	0	2	6	FALSE	Nutf2-ps1	31.5	2	0	0	0.694227	FALSE	0	Nutf2-ps1	256	0.508333
4525	3.14041	0.00076732	0.31843	0	3	6	FALSE	Per1	23	3	0	0	0.694227	FALSE	0	Per1	516	0.392857
4786	3.16096	0.00330482	0.31636	0.712121	12	5	FALSE	mt-Co2	13.4167	12	0	0	0.691292	FALSE	0	mt-Co2	1464	0.253145
3902	3.16438	0	0.316017	1	2	6	FALSE	Ppl	37.5	2	0	0	0.690802	FALSE	0	Ppl	0	0.625
3937	3.16438	0.00024537	0.316017	0	2	6	FALSE	Pvrl3	30.5	2	0	0	0.690802	FALSE	0	Pvrl3	134	0.508621
3766	3.17123	0.00034842	0.315335	0.5	4	6	FALSE	Calca	16.5	4	0	0	0.689824	FALSE	0	Calca	216	0.305556
3581	3.18151	0.00236122	0.314316	0.333333	4	6	FALSE	Sh3gl3	15.75	4	0	0	0.688356	FALSE	0	Sh3gl3	1232	0.303922
4030	3.18151	0.0166671	0.314316	0.282051	13	5	FALSE	Fa2h	9.38462	13	0	0	0.688356	FALSE	0	Fa2h	6714	0.176471
3931	3.18493	0	0.313978	1	2	6	FALSE	Krt9	36.5	2	0	0	0.687867	FALSE	0	Krt9	0	0.640351
3791	3.18836	0.00551948	0.313641	0	2	5	FALSE	Card10	20	2	0	0	0.687378	FALSE	0	Card10	1704	0.5
3855	3.2089	0.00125392	0.311633	0	2	6	FALSE	H1f0	20	2	0	0	0.684442	FALSE	0	H1f0	576	0.5
4297	3.21233	0.00319139	0.311301	0.428571	8	6	FALSE	Npas4	12	8	0	0	0.683953	FALSE	0	Npas4	1934	0.239796
4138	3.21918	0.00012521	0.310638	0.5	4	6	FALSE	Nfe2l3	20.25	4	0	0	0.682975	FALSE	0	Nfe2l3	100	0.4
3601	3.23288	0.00658979	0.309322	0.69697	12	6	FALSE	Uqcrc1	10.75	12	0	0	0.681018	FALSE	0	Uqcrc1	2246	0.298611
5150	3.23288	0.00232094	0.309322	0.818182	11	5	FALSE	mt-Nd2	12.0909	11	0	0	0.681018	FALSE	0	mt-Nd2	874	0.315789
3743	3.24658	0.00081044	0.308017	0.666667	3	5	FALSE	Bglap3	16.6667	3	0	0	0.679061	FALSE	0	Bglap3	622	0.416667
3574	3.25342	0.0005848	0.307368	0.3	5	6	FALSE	Npsr1	10.8	5	0	0	0.678082	FALSE	0	Npsr1	254	0.266667
4076	3.2637	0.00128056	0.306401	0	2	5	FALSE	Gpr37	16	2	0	0	0.676614	FALSE	0	Gpr37	570	0.5
4300	3.27055	4.154e-05	0.305759	0.9	5	6	FALSE	Egr4	17.6	5	0	0	0.675636	FALSE	0	Egr4	46	0.359184
3563	3.27397	0.00701324	0.305439	0.3	5	6	FALSE	Lpin3	8.6	5	0	0	0.675147	FALSE	0	Lpin3	2962	0.241176
3604	3.27397	0.00991704	0.305439	0.568627	18	5	FALSE	Kif22	12.8889	18	0	0	0.675147	FALSE	0	Kif22	5408	0.274232
3660	3.2774	0.00202409	0.30512	0.333333	4	5	FALSE	Capg	12.25	4	0	0	0.674658	FALSE	0	Capg	1054	0.3
4599	3.28425	0.00017306	0.304484	0.666667	4	6	FALSE	Gm8730	16.5	4	0	0	0.673679	FALSE	0	Gm8730	110	0.351064
4407	3.2911	0.00369782	0.30385	0.818182	11	5	FALSE	mt-Cytb	11.8182	11	0	0	0.672701	FALSE	0	mt-Cytb	924	0.316953
3868	3.29452	0.00047497	0.303534	0.333333	3	6	FALSE	Pcnt	15.6667	3	0	0	0.672211	FALSE	0	Pcnt	192	0.383333
4415	3.29452	0.00217671	0.303534	0	2	5	FALSE	Fam19a1	18	2	0	0	0.672211	FALSE	0	Fam19a1	834	0.5
4477	3.29795	8.081e-05	0.303219	0.666667	3	6	FALSE	Omd	16.3333	3	0	0	0.671722	FALSE	0	Omd	46	0.418803
3547	3.30137	0.00534729	0.302905	0.647059	17	5	FALSE	Hirip3	13.5882	17	0	0	0.671233	FALSE	0	Hirip3	3364	0.295396
4039	3.30137	0.00311175	0.302905	0.555556	9	5	FALSE	Mog	12.2222	9	0	0	0.671233	FALSE	0	Mog	1578	0.27907
3883	3.30479	0.00609041	0.302591	0.166667	4	6	FALSE	Moxd1	13.25	4	0	0	0.670744	FALSE	0	Moxd1	3166	0.335526
4706	3.30479	3.025e-05	0.302591	0	2	5	FALSE	Id3	21	2	0	0	0.670744	FALSE	0	Id3	40	0.540541
4041	3.30822	0.00092075	0.302277	0.636364	11	5	FALSE	Cnp	12	11	0	0	0.670254	FALSE	0	Cnp	1036	0.292683
4023	3.31164	0.00149684	0.301965	0.666667	12	5	FALSE	Plp1	11.1667	12	0	0	0.669765	FALSE	0	Plp1	1500	0.272358
5069	3.31164	5.156e-05	0.301965	0	2	5	FALSE	Trps1	16	2	0	0	0.669765	FALSE	0	Trps1	32	0.517241
4045	3.31507	0	0.301653	1	2	5	FALSE	Clec14a	23.5	2	0	0	0.669276	FALSE	0	Clec14a	0	0.602564
3606	3.32534	0.002185	0.300721	0.791209	14	5	FALSE	Kctd13	15	14	0	0	0.667808	FALSE	0	Kctd13	1624	0.333333
4690	3.32877	0.00033969	0.300412	0.6	5	6	FALSE	Tubgcp2	9.4	5	0	0	0.667319	FALSE	0	Tubgcp2	164	0.306667
4037	3.33219	0.00133267	0.300103	0.672727	11	5	FALSE	Opalin	11.0909	11	0	0	0.66683	FALSE	0	Opalin	1360	0.299754
3970	3.33562	0.00455198	0.299795	0.166667	4	5	FALSE	Pls1	12.25	4	0	0	0.666341	FALSE	0	Pls1	1944	0.345588
4695	3.33904	0.00012541	0.299487	0.6	6	6	FALSE	Tuba1a	9.33333	6	0	0	0.665851	FALSE	0	Tuba1a	58	0.311111
4692	3.34247	6.278e-05	0.29918	0.8	5	6	FALSE	Tuba4a	9.6	5	0	0	0.665362	FALSE	0	Tuba4a	38	0.32
3689	3.35274	0.00025871	0.298264	0	3	6	FALSE	Zbtb16	13.3333	3	0	0	0.663894	FALSE	0	Zbtb16	124	0.397849
3702	3.35616	0.00756373	0.297959	0.580882	17	5	FALSE	Cdipt	12.8235	17	0	0	0.663405	FALSE	0	Cdipt	3884	0.295486
3801	3.35959	0.00764167	0.297655	0.133333	6	6	FALSE	Myl9	7.33333	6	0	0	0.662916	FALSE	0	Myl9	3654	0.235632
5191	3.37671	0	0.296146	1	10	6	FALSE	mt-Atp6	11.8	10	0	0	0.66047	FALSE	0	mt-Atp6	0	0.437037
5193	3.37671	0	0.296146	1	10	6	FALSE	mt-Nd5	11.8	10	0	0	0.66047	FALSE	0	mt-Nd5	0	0.437037
5195	3.37671	0	0.296146	1	10	6	FALSE	mt-Nd3	11.8	10	0	0	0.66047	FALSE	0	mt-Nd3	0	0.437037
5198	3.37671	0	0.296146	1	10	6	FALSE	mt-Nd4l	11.8	10	0	0	0.66047	FALSE	0	mt-Nd4l	0	0.437037
5200	3.37671	0	0.296146	1	10	6	FALSE	mt-Nd4	11.8	10	0	0	0.66047	FALSE	0	mt-Nd4	0	0.437037
5203	3.37671	0	0.296146	1	10	6	FALSE	mt-Co3	11.8	10	0	0	0.66047	FALSE	0	mt-Co3	0	0.437037
3655	3.39384	5.474e-05	0.294652	0	2	5	FALSE	Mvp	18.5	2	0	0	0.658023	FALSE	0	Mvp	54	0.564516
4567	3.39384	0.00275152	0.294652	0	5	6	FALSE	Hhip	6.2	5	0	0	0.658023	FALSE	0	Hhip	1324	0.208
4207	3.41438	0.0166689	0.292879	0.1	5	6	FALSE	Tyr	7.6	5	0	0	0.655088	FALSE	0	Tyr	7116	0.212121
3715	3.41781	0.00156884	0.292585	0.771429	15	6	FALSE	Doc2a	14.4667	15	0	0	0.654599	FALSE	0	Doc2a	1228	0.369231
4074	3.42123	0.00625206	0.292292	0	3	6	FALSE	Robo1	11.3333	3	0	0	0.65411	FALSE	0	Robo1	2452	0.333333
4394	3.43151	0.00738301	0.291417	0.166667	4	6	FALSE	Rffl	8.5	4	0	0	0.652642	FALSE	0	Rffl	2984	0.266667
3651	3.43836	0.00659901	0.290837	0.3	5	6	FALSE	Emp3	6.2	5	0	0	0.651663	FALSE	0	Emp3	3312	0.285714
3757	3.43836	9.171e-05	0.290837	0.666667	3	6	FALSE	Serping1	15	3	0	0	0.651663	FALSE	0	Serping1	60	0.46875
4087	3.44178	6.772e-05	0.290547	0.6	5	6	FALSE	Lama3	13.2	5	0	0	0.651174	FALSE	0	Lama3	44	0.4
3549	3.44863	0.00154669	0.28997	0.771429	15	6	FALSE	Fam57b	14.2	15	0	0	0.650196	FALSE	0	Fam57b	1542	0.364103
3713	3.44863	0.00093743	0.28997	0.809524	15	6	FALSE	Ino80e	14.4667	15	0	0	0.650196	FALSE	0	Ino80e	1152	0.37094
3586	3.45205	0.00224871	0.289683	0.1	5	6	FALSE	Rbp4	6.8	5	0	0	0.649706	FALSE	0	Rbp4	1142	0.248
3718	3.45205	0.00044102	0.289683	0.89011	14	6	FALSE	Sez6l2	15.2143	14	0	0	0.649706	FALSE	0	Sez6l2	660	0.39011
3711	3.45548	0.00029034	0.289395	0.948718	13	6	FALSE	Ypel3	15.8462	13	0	0	0.649217	FALSE	0	Ypel3	514	0.406312
4404	3.4589	0.00342523	0.289109	0	3	6	FALSE	Slc2a13	10	3	0	0	0.648728	FALSE	0	Slc2a13	1030	0.333333
4136	3.46918	0.00045899	0.288253	0.166667	4	6	FALSE	Hlf	9.25	4	0	0	0.64726	FALSE	0	Hlf	160	0.301724
4773	3.4726	0.0070809	0.287968	0.333333	3	6	FALSE	Josd2	10.6667	3	0	0	0.646771	FALSE	0	Josd2	3014	0.356322
3565	3.47945	0.00267244	0.287402	0.266667	6	6	FALSE	Pnpla2	5	6	0	0	0.645793	FALSE	0	Pnpla2	1224	0.233333
4009	3.48288	0.00382861	0.287119	0	2	5	FALSE	Wdr66	15	2	0	0	0.645303	FALSE	0	Wdr66	1386	0.5
3691	3.4863	0.00023449	0.286837	0	3	6	FALSE	Asgr1	10.6667	3	0	0	0.644814	FALSE	0	Asgr1	112	0.371795
3692	3.52397	0.00058946	0.283771	0.166667	4	6	FALSE	Itih2	6.25	4	0	0	0.639432	FALSE	0	Itih2	358	0.302632
4066	3.52397	0	0.283771	1	4	6	FALSE	Enpp6	14.75	4	0	0	0.639432	FALSE	0	Enpp6	0	0.546296
4952	3.52397	0.00042901	0.283771	0.333333	3	6	FALSE	Sorbs1	9.33333	3	0	0	0.639432	FALSE	0	Sorbs1	174	0.391304
3681	3.5274	0.00054902	0.283495	0	2	6	FALSE	Rem2	15	2	0	0	0.638943	FALSE	0	Rem2	244	0.518519
3738	3.5411	0.0305782	0.282398	0.25	8	6	FALSE	Snrpn	5.25	8	0	0	0.636986	FALSE	0	Snrpn	14612	0.189815
4154	3.54452	0	0.282126	1	3	6	FALSE	Csrnp1	14.6667	3	0	0	0.636497	FALSE	0	Csrnp1	0	0.505747
3643	3.55137	0.00164825	0.281581	0	3	6	FALSE	Scarf2	6	3	0	0	0.635519	FALSE	0	Scarf2	990	0.333333
5045	3.55479	0.00108651	0.28131	0	3	6	FALSE	Pnpla7	8.66667	3	0	0	0.635029	FALSE	0	Pnpla7	374	0.333333
4003	3.56164	0.0066561	0.280769	0	4	5	FALSE	Myo5c	6	4	0	0	0.634051	FALSE	0	Myo5c	2522	0.263158
4397	3.56507	0.00145414	0.2805	0.333333	3	6	FALSE	Slc45a3	9.66667	3	0	0	0.633562	FALSE	0	Slc45a3	434	0.358974
4614	3.57534	0	0.279693	1	2	6	FALSE	Gpr55	10.5	2	0	0	0.632094	FALSE	0	Gpr55	0	0.65625
3777	3.57877	0.00241435	0.279426	0.333333	4	6	FALSE	Fxyd5	8.25	4	0	0	0.631605	FALSE	0	Fxyd5	726	0.294643
4015	3.57877	0.00823192	0.279426	0.2	6	6	FALSE	Pbk	8.16667	6	0	0	0.631605	FALSE	0	Pbk	3382	0.301282
3724	3.59589	0.00197521	0.278095	0.78022	14	6	FALSE	Taok2	14.1429	14	0	0	0.629159	FALSE	0	Taok2	908	0.426407
4118	3.60274	0.00052117	0.277567	0	2	6	FALSE	Pter	12	2	0	0	0.62818	FALSE	0	Pter	146	0.5
3754	3.61986	0.0069767	0.276254	0	3	6	FALSE	Nrxn3	6.33333	3	0	0	0.625734	FALSE	0	Nrxn3	4340	0.355556
4875	3.61986	0.00054467	0.276254	0	3	6	FALSE	Ptgds	7.33333	3	0	0	0.625734	FALSE	0	Ptgds	158	0.351852
4100	3.62671	0.0123851	0.275732	0.266667	6	6	FALSE	Comt	5.33333	6	0	0	0.624755	FALSE	0	Comt	5212	0.224638
4713	3.63014	0	0.275472	1	2	6	FALSE	Il1rl1	11	2	0	0	0.624266	FALSE	0	Il1rl1	0	0.6875
3554	3.63356	0.0100492	0.275212	0.166667	4	5	FALSE	Slc22a6	4.25	4	0	0	0.623777	FALSE	0	Slc22a6	3794	0.3125
3736	3.63356	0.00385114	0.275212	0.333333	4	6	FALSE	Magel2	7.75	4	0	0	0.623777	FALSE	0	Magel2	2948	0.3
4025	3.65411	0.00023504	0.273664	0.821429	8	6	FALSE	Pllp	10.875	8	0	0	0.620841	FALSE	0	Pllp	284	0.453125
4125	3.65411	0.00131243	0.273664	0.333333	3	6	FALSE	Evi2a	9.66667	3	0	0	0.620841	FALSE	0	Evi2a	386	0.358974
3585	3.66438	0.00050973	0.272897	0.333333	4	6	FALSE	Aldh1a2	6	4	0	0	0.619374	FALSE	0	Aldh1a2	144	0.338235
4096	3.66438	0.00054876	0.272897	0	3	6	FALSE	Colec12	6.66667	3	0	0	0.619374	FALSE	0	Colec12	214	0.333333
4442	3.66781	0.00011	0.272642	0	2	6	FALSE	Map3k6	10	2	0	0	0.618885	FALSE	0	Map3k6	56	0.5625
3759	3.67123	0	0.272388	1	2	6	FALSE	Cacng7	9.5	2	0	0	0.618395	FALSE	0	Cacng7	0	0.730769
3700	3.67808	0	0.271881	1	8	6	FALSE	Maz	16	8	0	0	0.617417	FALSE	0	Maz	0	0.592593
3965	3.67808	0.00175218	0.271881	0	5	6	FALSE	Cntnap2	4.2	5	0	0	0.617417	FALSE	0	Cntnap2	572	0.213333
4644	3.68151	0.00017387	0.271628	0	2	6	FALSE	Lsm11	8	2	0	0	0.616928	FALSE	0	Lsm11	48	0.5
4739	3.68151	4.534e-05	0.271628	0.333333	3	6	FALSE	Zc3hav1	7.33333	3	0	0	0.616928	FALSE	0	Zc3hav1	20	0.466667
3668	3.69521	0.0006527	0.270621	0	3	6	FALSE	Arhgap36	3.66667	3	0	0	0.614971	FALSE	0	Arhgap36	506	0.380952
4626	3.69863	0.00030731	0.27037	0	2	6	FALSE	Ptgdr	8	2	0	0	0.614481	FALSE	0	Ptgdr	78	0.5
3578	3.70205	0.00032725	0.27012	0.333333	3	6	FALSE	Adamtsl3	6.66667	3	0	0	0.613992	FALSE	0	Adamtsl3	154	0.372549
4448	3.70205	0	0.27012	1	2	6	FALSE	Pm20d1	8.5	2	0	0	0.613992	FALSE	0	Pm20d1	0	0.566667
4654	3.70548	0.00014534	0.269871	0	2	6	FALSE	Rin3	7.5	2	0	0	0.613503	FALSE	0	Rin3	118	0.541667
4620	3.7089	0.00041896	0.269621	0	2	6	FALSE	Lgr6	8	2	0	0	0.613014	FALSE	0	Lgr6	286	0.538462
4430	3.71233	0.00020048	0.269373	0	2	6	FALSE	Mrc2	13	2	0	0	0.612524	FALSE	0	Mrc2	62	0.5
3592	3.7226	3.188e-05	0.268629	0.666667	3	6	FALSE	Stra6	5.66667	3	0	0	0.611057	FALSE	0	Stra6	26	0.472222
4269	3.72603	0.00022618	0.268382	0.333333	3	6	FALSE	Spry4	6.66667	3	0	0	0.610568	FALSE	0	Spry4	88	0.422222
5090	3.74658	3.188e-05	0.26691	0	2	6	FALSE	Zfp423	6.5	2	0	0	0.607632	FALSE	0	Zfp423	26	0.611111
3796	3.75342	0.0149467	0.266423	0	4	6	FALSE	Slc6a12	6	4	0	0	0.606654	FALSE	0	Slc6a12	6608	0.25
5120	3.7637	0.0030469	0.265696	0	3	6	FALSE	Slc5a11	5.66667	3	0	0	0.605186	FALSE	0	Slc5a11	1050	0.333333
3583	3.7774	0.00045113	0.264733	0.333333	3	6	FALSE	Thsd4	7	3	0	0	0.603229	FALSE	0	Thsd4	170	0.37037
5129	3.7911	0.00162975	0.263776	0	2	6	FALSE	a	7.5	2	0	0	0.601272	FALSE	0	a	452	0.5
3609	3.80137	0	0.263063	1	2	6	FALSE	Eno1b	11.5	2	0	0	0.599804	FALSE	0	Eno1b	0	0.547619
3746	3.80137	1.177e-05	0.263063	0.666667	3	6	FALSE	Ggcx	6	3	0	0	0.599804	FALSE	0	Ggcx	2	0.461538
4585	3.80479	0	0.262826	1	2	6	FALSE	Prrg1	8	2	0	0	0.599315	FALSE	0	Prrg1	0	0.615385
4761	3.81849	0.0003805	0.261883	0	2	6	FALSE	Slc6a13	9.5	2	0	0	0.597358	FALSE	0	Slc6a13	60	0.5
4027	3.82192	2.808e-05	0.261649	0.666667	3	6	FALSE	Gjb6	9.66667	3	0	0	0.596869	FALSE	0	Gjb6	10	0.537037
4416	3.82534	0.00029643	0.261414	0	2	6	FALSE	Slc16a1	6	2	0	0	0.59638	FALSE	0	Slc16a1	52	0.5
3560	3.82877	0	0.261181	1	3	6	FALSE	Acacb	6.33333	3	0	0	0.59589	FALSE	0	Acacb	0	0.527778
4949	3.84589	6.237e-05	0.260018	0	2	6	FALSE	Pstpip2	9.5	2	0	0	0.593444	FALSE	0	Pstpip2	22	0.607143
4012	3.85274	0.00070606	0.259556	0.333333	3	6	FALSE	Sult1a1	5	3	0	0	0.592466	FALSE	0	Sult1a1	564	0.424242
4564	3.85274	0.0003564	0.259556	0	3	7	FALSE	Ndp	4.66667	3	0	0	0.592466	FALSE	0	Ndp	186	0.366667
3553	3.85959	0.00356806	0.259095	0.333333	3	6	FALSE	Abcc4	6.33333	3	0	0	0.591487	FALSE	0	Abcc4	1282	0.375
3877	3.86301	0	0.258865	1	3	6	FALSE	Stab1	11	3	0	0	0.590998	FALSE	0	Stab1	0	0.6875
5047	3.86644	0.00071164	0.258636	0	2	6	FALSE	Tbc1d4	8	2	0	0	0.590509	FALSE	0	Tbc1d4	156	0.5
4101	3.87329	0.00247682	0.258179	0.333333	4	7	FALSE	Cyp1b1	5	4	0	0	0.58953	FALSE	0	Cyp1b1	1102	0.339286
3545	3.87671	0.00012371	0.257951	0.872727	11	6	FALSE	Tmem219	14.6364	11	0	0	0.589041	FALSE	0	Tmem219	66	0.542088
4021	3.90411	0.00097106	0.25614	0.666667	6	6	FALSE	Tspan2	9.83333	6	0	0	0.585127	FALSE	0	Tspan2	290	0.483333
4110	3.91438	0.00634634	0.255468	0.2	6	6	FALSE	Ddc	3.83333	6	0	0	0.583659	FALSE	0	Ddc	2378	0.244444
3720	3.95548	0	0.252814	1	5	6	FALSE	Bola2	16	5	0	0	0.577789	FALSE	0	Bola2	0	0.727273
3730	3.9726	0.00030019	0.251724	0	2	6	FALSE	Ecm2	5.5	2	0	0	0.575342	FALSE	0	Ecm2	134	0.5
3967	3.97945	0.00108369	0.251291	0	2	6	FALSE	Cds1	11	2	0	0	0.574364	FALSE	0	Cds1	262	0.5
3544	3.98973	0	0.250644	1	4	6	FALSE	AI467606	15.5	4	0	0	0.572896	FALSE	0	AI467606	0	0.775
3679	4	0.00034316	0.25	0	2	6	FALSE	Arl5b	8	2	0	0	0.571429	FALSE	0	Arl5b	74	0.5
3794	4.01712	0.00030218	0.248934	0	2	6	FALSE	Card14	3	2	0	0	0.568982	FALSE	0	Card14	170	0.5
4002	4.0274	0.00147163	0.248299	0	3	6	FALSE	Cfap61	2.66667	3	0	0	0.567515	FALSE	0	Cfap61	376	0.333333
4093	4.06507	8.115e-05	0.245998	0	2	6	FALSE	Scara3	5.5	2	0	0	0.562133	FALSE	0	Scara3	22	0.5
4007	4.09589	0.00112269	0.244147	0	2	6	FALSE	Gm6685	8	2	0	0	0.55773	FALSE	0	Gm6685	262	0.5
4320	4.11644	0.00478288	0.242928	0	3	7	FALSE	Nell1	3.33333	3	0	0	0.554795	FALSE	0	Nell1	2018	0.333333
4930	4.11644	0.00073135	0.242928	0	2	6	FALSE	Mlph	4.5	2	0	0	0.554795	FALSE	0	Mlph	216	0.5
4999	4.15411	0.00572028	0.240725	0	4	6	FALSE	Slc13a3	4	4	0	0	0.549413	FALSE	0	Slc13a3	2044	0.272727
4014	4.16781	0	0.239934	1	2	6	FALSE	Ckap2l	12	2	0	0	0.547456	FALSE	0	Ckap2l	0	0.6
3556	4.21575	0.0103423	0.237206	0.2	5	6	FALSE	Slc47a1	3.2	5	0	0	0.540607	FALSE	0	Slc47a1	3380	0.3
4210	4.28082	0.00282403	0.2336	0.333333	3	6	FALSE	Got1l1	4.33333	3	0	0	0.531311	FALSE	0	Got1l1	1012	0.4
3798	4.28767	0.0009365	0.233227	0	2	6	FALSE	Ccdc141	4	2	0	0	0.530333	FALSE	0	Ccdc141	428	0.5
3799	4.34589	0.00064703	0.230102	0	2	6	FALSE	Rnf207	3	2	0	0	0.522016	FALSE	0	Rnf207	202	0.5
4108	4.36986	0.00016231	0.22884	0.666667	3	7	FALSE	Tomt	5.33333	3	0	0	0.518591	FALSE	0	Tomt	54	0.533333
4775	4.39384	0.00088757	0.227592	0	2	7	FALSE	Usp53	3.5	2	0	0	0.515166	FALSE	0	Usp53	276	0.5
4103	4.4726	0	0.223583	1	2	7	FALSE	Tph1	6	2	0	0	0.503914	FALSE	0	Tph1	0	0.666667
4847	4.4726	0.00078942	0.223583	0.5	4	7	FALSE	Usp39	4.5	4	0	0	0.503914	FALSE	0	Usp39	216	0.472222
3735	4.4863	0	0.222901	1	2	7	FALSE	Atp10a	6	2	0	0	0.501957	FALSE	0	Atp10a	0	0.666667
3889	4.5137	2.942e-05	0.221548	0.833333	4	7	FALSE	Lsm4	4.75	4	0	0	0.498043	FALSE	0	Lsm4	10	0.527778
3892	4.5137	2.942e-05	0.221548	0.833333	4	7	FALSE	Snrnp40	4.75	4	0	0	0.498043	FALSE	0	Snrnp40	10	0.527778
4216	4.5274	0.00073218	0.220877	0	2	7	FALSE	Lyplal1	2.5	2	0	0	0.496086	FALSE	0	Lyplal1	372	0.5
3888	4.53082	0	0.220711	1	3	7	FALSE	Cd2bp2	5.33333	3	0	0	0.495597	FALSE	0	Cd2bp2	0	0.666667
4214	4.69863	0.00066005	0.212828	0	2	7	FALSE	Dmgdh	3	2	0	0	0.471624	FALSE	0	Dmgdh	118	0.5
4632	4.85274	0.00052679	0.206069	0	2	7	FALSE	Lgi3	3	2	0	0	0.449609	FALSE	0	Lgi3	104	0.5
5118	4.89726	0.00107667	0.204196	0.333333	3	7	FALSE	Slc7a15	3.66667	3	0	0	0.443249	FALSE	0	Slc7a15	328	0.47619
5135	5.13014	0	0.194927	1	2	7	FALSE	Slc6a19	4	2	0	0	0.40998	FALSE	0	Slc6a19	0	0.666667
