# Supplementary material for: The gut metabolite indole-3-propionic acid activates ERK1 to restore social function and hippocampal inhibitory synaptic transmission in a 16p11.2 microdeletion mouse model
Source: Microbiome. 2024 Mar 28;12:66. doi: 10.1186/s40168-024-01755-7 (PMC10976717; doi:10.1186/s40168-024-01755-7)
Supplement: Supplementary file 6 — Additional file 5: Table S4. C. sporogenes Primers. [file 40168_2024_1755_MOESM5_ESM.xlsx]

## Sheet: Sheet1
Table S2. List of primers used for qRT-PCR
Gene Name	Sequences
C. sporogenes-F	5′ -TTAATACCGCATAACATAAGAGAA- 3′
C. sporogenes-R	5′ -CCAGAAAACAGGGCTTTAC- 3′
Total bacteria-F	5′ -AACTGGAGGAAGGTGGGGA- 3′
Total bacteria-R	5′ -AGGAGGTGATCCAACCGCA- 3′
