# Supplementary material for: The gut metabolite indole-3-propionic acid activates ERK1 to restore social function and hippocampal inhibitory synaptic transmission in a 16p11.2 microdeletion mouse model
Source: Microbiome. 2024 Mar 28;12:66. doi: 10.1186/s40168-024-01755-7 (PMC10976717; doi:10.1186/s40168-024-01755-7)
Supplement: Supplementary file 7 — Additional file 6: Table S5. IPA producing-associated genes primers. [file 40168_2024_1755_MOESM6_ESM.xlsx]

## Sheet: Sheet1
Table S4. List of primers used for qRT-PCR
Gene Name	Sequences
IPA production-associated genes		ProdSize
fldH-F	5′-TCATAAGAATCTAAGGCTGCTCCAG-3′	90
fldH-R	5′-TGCAGCACGAGGAGCATTAA-3′	90
fldB-F	5′-AAAACAATGGCTAAGAGCAGCATCC-3′	118
fldB-R	5′-TGCAGCTTCTTGTGTACCCCTTG -3′	118
fldC-F	5′-AATTCTGTGACCCAGAGGAATATG-3′	75
fldC-R	5′-GTACATGTGGAATACCTGCTTCT-3′	75
acdA-F	5′-TATGGTGGAGCTGGAGCAGAT-3′	125
acdA-R	5′-AGTAGGAACGGTGTGCCAAG-3′	125
